# Supplementary material for: Exploring the potential of ChatGPT as a digital advisor in acute psychiatric crises: a feasibility study
Source: Nervenarzt. 2025 Jun 6;97(3):265–71. doi: 10.1007/s00115-025-01837-3 (PMC13171642; doi:10.1007/s00115-025-01837-3)
Supplement: Supplementary file 2 — Statistics [file 115_2025_1837_MOESM2_ESM.xlsx]

## Sheet: Anova Casuistry
Welchs ANOVA
Measure	Source	F-value	p-value	Variance	Variance depression	Variance psychosis	Variance adjustment disorder	Significant
ChatGPT_Appropriateness	Casuistry	6.01715	0.0187017	3.30526	8.61905	0.266667	0.666667	*
ChatGPT_Helpfulness	Casuistry	2.12314	0.166008	2.61842	2.14286	2.66667	2.14286
ChatGPT_OverallExperience	Casuistry	1.62984	0.243396	2.35789	1.14286	4.66667	1.2381
ChatGPT_Pleasantness	Casuistry	0.942996	0.421059	2.30526	1.90476	4.26667	1.14286
ChatGPT_Realism	Casuistry	1.72671	0.222002	3.26316	3.66667	2.56667	2.57143
Post hoc Games-Howell
Measure	A	B	mean(A)	mean(B)	Mean difference	Standard error	T-value	adjusted degrees of freedom	Games-Howell corrected p-values	Significant
ChatGPT_OverallExperience	adjustment disorder	depression	8.28571	9.14286	-0.857143	0.583212	-1.46969	11.9808	0.338957
ChatGPT_OverallExperience	adjustment disorder	psychosis	8.28571	7.66667	0.619048	0.977061	0.633581	7.22142	0.806874
ChatGPT_OverallExperience	depression	psychosis	9.14286	7.66667	1.47619	0.970074	1.52173	7.0602	0.337711
ChatGPT_Helpfulness	adjustment disorder	depression	8.14286	9.14286	-1	0.782461	-1.27802	12	0.433297
ChatGPT_Helpfulness	adjustment disorder	psychosis	8.14286	7.33333	0.809524	0.866353	0.934405	10.2196	0.631818
ChatGPT_Helpfulness	depression	psychosis	9.14286	7.33333	1.80952	0.866353	2.08867	10.2196	0.140945
ChatGPT_Pleasantness	adjustment disorder	depression	7.85714	8.71429	-0.857143	0.659829	-1.29904	11.2941	0.423833
ChatGPT_Pleasantness	adjustment disorder	psychosis	7.85714	7.66667	0.190476	0.935081	0.2037	7.24139	0.977456
ChatGPT_Pleasantness	depression	psychosis	8.71429	7.66667	1.04762	0.991574	1.05652	8.51915	0.563562
ChatGPT_Realism	adjustment disorder	depression	6.71429	8	-1.28571	0.944011	-1.36197	11.6412	0.39108
ChatGPT_Realism	adjustment disorder	psychosis	6.71429	6.16667	0.547619	0.891698	0.614131	10.6994	0.815612
ChatGPT_Realism	depression	psychosis	8	6.16667	1.83333	0.975493	1.87939	10.9989	0.190498
ChatGPT_Appropriateness	adjustment disorder	depression	9	8.42857	0.571429	1.15175	0.496139	6.92266	0.875435
ChatGPT_Appropriateness	adjustment disorder	psychosis	9	7.66667	1.33333	0.373741	3.56753	10.2326	0.0125099	*
ChatGPT_Appropriateness	depression	psychosis	8.42857	7.66667	0.761905	1.12949	0.674559	6.43091	0.785609

## Sheet: Fisher Exact Test Pre-Post
Measure	1	2	1.5	Fishers exact pvalue	Significant
Attitude_pre_item1 vs Attitude_post_item1	14/17	1/0	5/3	0.450576
Attitude_pre_item2 vs Attitude_post_item2	8/15	7/0	5/5	0.0297597	*
Attitude_pre_item3 vs Attitude_post_item3	11/12	1/2	8/6	0.798022
Attitude_pre_item4 vs Attitude_post_item4	10/15	1/1	9/4	0.237033
Attitude_pre_item5 vs Attitude_post_item5	11/14	0/1	9/5	0.320266

## Sheet: Compare Bots unpaired T-test
Measure	T-value	Degrees of freedom	Alternative of the test	p-value	Confidence intervals of the difference in means	Cohen d effect size	Bayes Factor of the alternative hypothesis	Achieved power of the test (=1-type II error)
OverallExperience	-4.37528	12.4592	two-sided	0.000828391	[-4.34 -1.46]	1.86597	122.439	0.99011
Helpfulness	-5.77576	13.1074	two-sided	6.22391e-05	[-5.32 -2.43]	2.40273	2893.5	0.999816
Pleasantness	-3.21314	11.0659	two-sided	0.0082001	[-3.96 -0.74]	1.46065	11.113	0.919251
Realism	-2.01937	9.52346	two-sided	0.0724693	[-4.49 0.24]	1.01096	1.563	0.643106
Appropriateness	-3.15696	10.5933	two-sided	0.00953765	[-4.93 -0.87]	1.47284	9.995	0.923358
