# Supplementary material for: Exploring the potential of ChatGPT as a digital advisor in acute psychiatric crises: a feasibility study
Source: Nervenarzt. 2025 Jun 6;97(3):265–71. doi: 10.1007/s00115-025-01837-3 (PMC13171642; doi:10.1007/s00115-025-01837-3)
Supplement: Supplementary file 3 — ANOVA [file 115_2025_1837_MOESM3_ESM.py]

import pandas as pd
import numpy as np
import pingouin as pg

df = pd.read_excel('data.xlsx', sheet_name='Data_Raw')
df = df.sort_values(by=['Casuistry'])

select=[
    'ChatGPT_OverallExperience',
    'ChatGPT_Helpfulness',
    'ChatGPT_Pleasantness',
    'ChatGPT_Realism',
    'ChatGPT_Appropriateness'
    ] 

variance = []
df_welch_final = pd.DataFrame()
df_gameshowell_final = pd.DataFrame()

#1=psychosis	2=adjustment disorder	3=depression
for measure in select:
    #get the p-value from the anova table at the index Kasuistik
    df_subset = df[[measure,'Casuistry']].dropna()
    
    df_psychosis = df_subset[df_subset['Casuistry']=='psychosis'][measure]
    df_adjustment_disorder = df_subset[df_subset['Casuistry']=='adjustment disorder'][measure]
    df_depression = df_subset[df_subset['Casuistry']=='depression'][measure]
    
    # Welch's ANOVA using pingouin
    df_welch = pg.welch_anova(dv=measure, between='Casuistry', data=df_subset)
    df_welch.insert(0, 'measure', measure)
    df_welch_final = pd.concat([df_welch_final, df_welch])
  
    variance_dictionary={
        'measure': measure,
        'variance': df_subset[measure].var(),
        'variance_depression': df_depression.var(),
        'variance_psychosis': df_psychosis.var(),
        'variance_adjustment_disorder': df_adjustment_disorder.var(),
    }

    variance.append(variance_dictionary)    

    #Post hoc Games-Howell 
    df_gameshowell = pg.pairwise_gameshowell(dv=measure, between='Casuistry', data=df_subset)
    df_gameshowell.insert(0, 'measure', measure)
    df_gameshowell_final = pd.concat([df_gameshowell_final, df_gameshowell])

    

#adjust Welchs ANOVA table
df_welch_final = df_welch_final.drop(columns=['ddof1','ddof2','np2'])
df_welch_final = df_welch_final.rename(columns={'F':'F-value','p-unc':'p-value'})
df_welch_final = df_welch_final.merge(pd.DataFrame(variance), on='measure', how='outer')

#adjust Games-Howell table
df_gameshowell_final = df_gameshowell_final.rename(columns={'diff':'Mean difference','se':'Standard error','T':'T-value','pval':'Games-Howell corrected p-values','df':'adjusted degrees of freedom'})
df_gameshowell_final['Significant'] = df_gameshowell_final['Games-Howell corrected p-values'].apply(lambda x: '*' if x < 0.05 else '')
df_gameshowell_final = df_gameshowell_final.drop(columns=['hedges'])

#export to excel
df_welch_final.to_excel('Welchs ANOVA.xlsx', sheet_name='Welchs ANOVA')
df_gameshowell_final.to_excel('Post hoc Games-Howell.xlsx', sheet_name='Post hoc Games-Howell')
