# Supplementary material for: Exploring the potential of ChatGPT as a digital advisor in acute psychiatric crises: a feasibility study
Source: Nervenarzt. 2025 Jun 6;97(3):265–71. doi: 10.1007/s00115-025-01837-3 (PMC13171642; doi:10.1007/s00115-025-01837-3)
Supplement: Supplementary file 4 — Compare bots [file 115_2025_1837_MOESM4_ESM.py]

import pandas as pd
import numpy as np
import pingouin as pg
import matplotlib.pyplot as plt
import seaborn as sns

df = pd.read_excel('data.xlsx', sheet_name='Data_Raw')

NotLLMChatbots = [
    'NotLLMChatbots_OverallExperience',
    'NotLLMChatbots_Helpfulness',
    'NotLLMChatbots_Pleasantness',
    'NotLLMChatbots_Realism',
    'NotLLMChatbots_Appropriateness'
]

ChatGPT = [
    'ChatGPT_OverallExperience',
    'ChatGPT_Helpfulness',
    'ChatGPT_Pleasantness',
    'ChatGPT_Realism',
    'ChatGPT_Appropriateness'
]

df = df[NotLLMChatbots+ChatGPT]
df_inter = pd.DataFrame()

for col in df.columns:
    column = pd.DataFrame(df[col])
    column = column.rename(columns={col:'value'})
    column.insert(0,'Measure',col.split('_')[1])
    column.insert(0,'Bot type',col.split('_')[0])
    df_inter = pd.concat([df_inter,column])

df_inter = df_inter.reset_index(drop=True)
df_inter = df_inter.dropna()


df_final = pd.DataFrame()
df_nan = df.dropna()
for parameter in ['OverallExperience','Helpfulness','Pleasantness','Realism','Appropriateness']:
    
    #independent t-test
    ttest_unpaired = pg.ttest(df[f'NotLLMChatbots_{parameter}'],df[f'ChatGPT_{parameter}'],paired=False)
    ttest_unpaired.insert(0,'Measure',parameter)
    df_final = pd.concat([df_final,ttest_unpaired])

df_final['CI95%'] = df_final['CI95%'].astype(str)
df_final['BF10'] = df_final['BF10'].astype(float)

header_dic = {
    'T': 'T-value',
    'dof': 'Degrees of freedom',
    'alternative': 'Alternative of the test',
    'p-val': 'p-value',
    'CI95%': 'Confidence intervals of the difference in means',
    'cohen-d': 'Cohen d effect size',
    'BF10': 'Bayes Factor of the alternative hypothesis',
    'power': 'Achieved power of the test (=1-type II error)',
}

for key, value in header_dic.items():
    df_final = df_final.rename(columns={key:value})

excel_file_name = 'Compare Bots unpaired T-test.xlsx'
df_final.to_excel(excel_file_name, index=False)


custom_params = {"axes.spines.right": False, "axes.spines.top": False}
#set size of figure
sns.set_theme(style="ticks", rc=custom_params)
sns.set_context("poster")
ax = sns.barplot(data=df_inter, x="Measure", y="value", hue="Bot type",
                 palette=["m", "g"],
                 errorbar="sd",
                 edgecolor="black", 
                 linewidth=1,
                 err_kws={'linewidth':1}, 
                 capsize=0.1,
                 width=0.6,
                 )

ax.set_ylabel('Mean')
ax.set_xlabel('')

#get names of the groups on the x-axis from the plot
tick_numbers = ax.get_xticks()
labels=df_inter['Measure'].unique()

#add asterisk to the grouped bars    
#get number of groups
for x,y in zip(tick_numbers,labels):
    #get significance level from dataframe
    sig_level = df_final.loc[(df_final['Measure']==y)]['p-value'].values[0]

    if sig_level < 0.001:
        asteriks = '***'
    elif sig_level < 0.01:
        asteriks = '**'
    elif sig_level < 0.05:
        asteriks = '*'
    else:
        #write the 'ns' in upright letters
        asteriks = fr'$^{{ns}}$'


    x1, x2 = x-0.15, x+0.15
    y, h, col = 11, 0.25, 'k'
    plt.plot([x1, x1, x2, x2], [y, y+h, y+h, y], lw=1, c=col)
    plt.text((x1+x2)*.5, y+h, asteriks, ha='center', va='center', color=col)

#increase lenght of y.axis
ax.set_ylim(0, 12)
#removes title from legend
handles, labels = ax.get_legend_handles_labels()
ax.legend(handles=handles, labels=labels)
#place legend above plot
ax.legend(loc='upper center', bbox_to_anchor=(0.5, 1.15), ncol=2, fancybox=True, shadow=False)
#set size of figure
fig = plt.gcf()
fig.set_size_inches(16, 10)

#save as svg
plt.savefig('Figure2.svg', format='svg', dpi=1200)
