# Supplementary material for: Exploring the potential of ChatGPT as a digital advisor in acute psychiatric crises: a feasibility study
Source: Nervenarzt. 2025 Jun 6;97(3):265–71. doi: 10.1007/s00115-025-01837-3 (PMC13171642; doi:10.1007/s00115-025-01837-3)
Supplement: Supplementary file 5 — Fisher main [file 115_2025_1837_MOESM5_ESM.py]

from fishers_exact import fisher_exact
import pandas as pd
import numpy as np

df = pd.read_excel('data.xlsx', sheet_name='Data_Raw')

pre = [
    'Attitude_pre_item1',
    'Attitude_pre_item2',
    'Attitude_pre_item3',
    'Attitude_pre_item4',
    'Attitude_pre_item5'
]

post = [
    'Attitude_post_item1',
    'Attitude_post_item2',
    'Attitude_post_item3',
    'Attitude_post_item4',
    'Attitude_post_item5'
]


df = df[pre+post]
df_agg = pd.DataFrame()
for x in df.columns:
    agg = df[x].value_counts().to_frame().reset_index()
    agg.columns = ['value','count']
    agg.insert(0,'measure',x)

    #check if there is a value for each level 1, 1.5 and 2. if one is missing, add it with 0   
    if len(agg) < 3:
        if 1 not in agg['value'].values:
            agg = pd.concat([agg,pd.DataFrame({'measure':x, 'value':1, 'count':0},index=[0])])
        if 1.5 not in agg['value'].values:
            agg = pd.concat([agg,pd.DataFrame({'measure':x, 'value':1.5, 'count':0},index=[0])])
        if 2 not in agg['value'].values:
            agg = pd.concat([agg,pd.DataFrame({'measure':x, 'value':2, 'count':0},index=[0])])

    df_agg = pd.concat([df_agg,agg])


df_final = pd.DataFrame()
for item in [1,2,3,4,5]:
    pre = df_agg[df_agg['measure'] == f'Attitude_pre_item{item}']
    post = df_agg[df_agg['measure'] == f'Attitude_post_item{item}']
    #put both into a numpy array
    pre_np = pre['count'].to_numpy()
    post_np = post['count'].to_numpy()
    pvalue = fisher_exact([pre_np,post_np])
    #add asterisk if pvalue is significant
    significant = ''
    if pvalue < 0.05:
        significant = '*'

    one_pre = pre[pre['value'] == 1]['count'].values[0]
    two_pre = pre[pre['value'] == 2]['count'].values[0]
    onehalf_pre = pre[pre['value'] == 1.5]['count'].values[0]
    one_post = post[post['value'] == 1]['count'].values[0]
    two_post = post[post['value'] == 2]['count'].values[0]
    onehalf_post = post[post['value'] == 1.5]['count'].values[0]

    summar_dic={
        'Measure':f'Attitude_pre_item{item} vs Attitude_post_item{item}',
        '1':f'{one_pre}/{one_post}',
        '2':f'{two_pre}/{two_post}',
        '1.5':f'{onehalf_pre}/{onehalf_post}',
        'Fishers exact pvalue':pvalue,
        'Significant':significant
    }
    result=pd.DataFrame([summar_dic])

    df_final = pd.concat([df_final,result])

excel_file_name = 'Fisher Exact Test Pre-Post.xlsx'
df_final.to_excel(excel_file_name, index=False)
