# Supplementary material for: Exploring the potential of ChatGPT as a digital advisor in acute psychiatric crises: a feasibility study
Source: Nervenarzt. 2025 Jun 6;97(3):265–71. doi: 10.1007/s00115-025-01837-3 (PMC13171642; doi:10.1007/s00115-025-01837-3)
Supplement: Supplementary file 6 — Fisher’s exact test [file 115_2025_1837_MOESM6_ESM.py]

import math

#from https://stackoverflow.com/questions/25368284/fishers-exact-test-for-bigger-than-2-by-2-contingency-table

def _dfs(mat, pos, r_sum, c_sum, p_0, p):

    (xx, yy) = pos
    (r, c) = (len(r_sum), len(c_sum))

    mat_new = []

    for i in range(len(mat)):
        temp = []
        for j in range(len(mat[0])):
            temp.append(mat[i][j])
        mat_new.append(temp)

    if xx == -1 and yy == -1:
        for i in range(r-1):
            temp = r_sum[i]
            for j in range(c-1):
                temp -= mat_new[i][j]
            mat_new[i][c-1] = temp
        for j in range(c-1):
            temp = c_sum[j]
            for i in range(r-1):
                temp -= mat_new[i][j]
            mat_new[r-1][j] = temp
        temp = r_sum[r-1]
        for j in range(c-1):
            temp -= mat_new[r-1][j]
        if temp <0:
            return
        mat_new[r-1][c-1] = temp

        p_1 = 1
        for x in r_sum:
            p_1 *= math.factorial(x)
        for y in c_sum:
            p_1 *= math.factorial(y)

        n = 0
        for x in r_sum:
            n += x
        p_1 /= math.factorial(n)

        for i in range(len(mat_new)):
            for j in range(len(mat_new[0])):
                p_1 /= math.factorial(mat_new[i][j])
        if p_1 <= p_0 + 0.00000001:
            #print(mat_new)
            #print(p_1)
            p[0] += p_1
    else:
        max_1 = r_sum[xx]
        max_2 = c_sum[yy]
        for j in range(c):
            max_1 -= mat_new[xx][j]
        for i in range(r):
            max_2 -= mat_new[i][yy]
        for k in range(min(max_1,max_2)+1):
            mat_new[xx][yy] = k
            if xx == r-2 and yy == c-2:
                pos_new = (-1, -1)
            elif xx == r-2:
                pos_new = (0, yy+1)
            else:
                pos_new = (xx+1, yy)
            _dfs(mat_new, pos_new, r_sum, c_sum, p_0, p)


def fisher_exact(table):

    row_sum = []
    col_sum = []

    for i in range(len(table)):
        temp = 0
        for j in range(len(table[0])):
            temp += table[i][j]
        row_sum.append(temp)
    
    for j in range(len(table[0])):
        temp = 0
        for i in range(len(table)):
            temp += table[i][j]
        col_sum.append(temp)

    mat = [[0] * len(col_sum)] * len(row_sum)
    pos = (0, 0)

    p_0 = 1

    for x in row_sum:
        p_0 *= math.factorial(x)
    for y in col_sum:
        p_0 *= math.factorial(y)

    n = 0
    for x in row_sum:
        n += x
    p_0 /= math.factorial(n)

    for i in range(len(table)):
        for j in range(len(table[0])):
            p_0 /= math.factorial(table[i][j])

    p = [0]
    _dfs(mat, pos, row_sum, col_sum, p_0, p)

    return p[0]
