# Supplementary material for: Exploring the potential of ChatGPT as a digital advisor in acute psychiatric crises: a feasibility study
Source: Nervenarzt. 2025 Jun 6;97(3):265–71. doi: 10.1007/s00115-025-01837-3 (PMC13171642; doi:10.1007/s00115-025-01837-3)
Supplement: Supplementary file 7 — Future expectations [file 115_2025_1837_MOESM7_ESM.py]

import matplotlib.pyplot as plt
import numpy as np
import pandas as pd
from survey import survey


df = pd.read_excel('data.xlsx')

select = [
    'Expectations_item1',
    'Expectations_item2',
    'Expectations_item3',
    'Expectations_item4',
    'Expectations_item5',
    'Expectations_item6',
    'Expectations_item7',
    'Expectations_item8',
    'Expectations_item9',
    'Expectations_item10',
    'Expectations_item11',
    'Expectations_item12'
]

results = {}
for col in df[select].columns:
    item_name = col.split('_')[1]
    item_number = item_name.replace('item','')
    item_name = f'Item {item_number}'
    df = df.rename(columns={col:f'{item_name}'})

    counts = df[item_name].value_counts()
    #add missing values
    for i in range(1,6):
        if i not in counts.index:
            counts = pd.concat([counts,pd.Series([0],index=[i])])
    
    counts = counts.sort_index()
    #get the percentage of each value
    counts = counts/counts.sum()*100
    results[item_name] = counts.tolist()

category_names = ['Strongly disagree', 'Disagree',
                'Neither agree nor disagree', 'Agree', 'Strongly agree']


survey(results, category_names, 'Figure3')
