# Supplementary material for: Exploring the potential of ChatGPT as a digital advisor in acute psychiatric crises: a feasibility study
Source: Nervenarzt. 2025 Jun 6;97(3):265–71. doi: 10.1007/s00115-025-01837-3 (PMC13171642; doi:10.1007/s00115-025-01837-3)
Supplement: Supplementary file 8 — Survey [file 115_2025_1837_MOESM8_ESM.py]

import matplotlib.pyplot as plt
import numpy as np
import pandas as pd

#adapted from 
#https://matplotlib.org/stable/gallery/lines_bars_and_markers/horizontal_barchart_distribution.html#sphx-glr-gallery-lines-bars-and-markers-horizontal-barchart-distribution-py

def survey(results, category_names, file_name):
    """
    Parameters
    ----------
    results : dict
        A mapping from question labels to a list of answers per category.
        It is assumed all lists contain the same number of entries and that
        it matches the length of *category_names*.
    category_names : list of str
        The category labels.
    """
    labels = list(results.keys())
    data = np.array(list(results.values()))
    data_cum = data.cumsum(axis=1)
    category_colors = plt.colormaps['RdYlGn'](#RdYlGn
        np.linspace(0.15, 0.85, data.shape[1]))
    category_colors[2]=[.75,.75,.75,1]
    fig, ax = plt.subplots(figsize=(9.2, 5))
    ax.invert_yaxis()
    #ax.xaxis.set_visible(False)
    ax.set_xlim(-100, 100)
    starts = []

    #loop trough the category_names and the data
    for values in data:
        position= (values[0]+values[1]+values[2]/2)*-1
        starts.append(position)


    for i, (colname, color) in enumerate(zip(category_names, category_colors)):

        widths = data[:, i]
        rects = ax.barh(labels, 
                        widths, 
                        left=starts, 
                        height=0.6,
                        label=colname, 
                        color=color, 
                        edgecolor='black',
                        linewidth=.5)
        
        starts = starts + widths
        r, g, b, _ = color
        text_color = 'white' if r * g * b < 0.5 else 'darkgrey'
        #print(text_color)
        #put empty strings as bar label when the value is 0
        threshold = 0
        for c in ax.containers:
            # Filter the labels
            data_labels = [round(v) if v > threshold else "" for v in c.datavalues]    
            ax.bar_label(c, labels=data_labels, label_type="center", color='white')

        #ax.bar_label(rects, label_type='center', color='white')

    ax.legend(ncols=len(category_names), bbox_to_anchor=(0, 1),
              loc='lower left', fontsize='small')
    
    xvals = ax.get_xticks()
    ax.set_xticklabels([f'{abs(round(y))}%' for y in xvals], fontsize=10)
    
    plt.savefig(f'{file_name}.svg', format='svg', dpi=1200)
    return fig, ax
